# Supplementary material for: Responsive Feeding Environments in Childcare Settings: A Scoping Review of the Factors Influencing Implementation and Sustainability
Source: Int J Environ Res Public Health. 2022 Sep 20;19(19):11870. doi: 10.3390/ijerph191911870 (PMC9564844; doi:10.3390/ijerph191911870)
Supplement: Supplementary file 1 [file ijerph-19-11870-s001.zip]

Archive with 1 entries (1 files):
- ijerph-1804973-supplementary.pdf
